# Supplementary material for: Top-down pressure and bottom-up responses: a study on provincial Governments’ adoption and textual reproduction of sports industry policies in China
Source: Front Sports Act Living. 2025 Nov 19;7:1665567. doi: 10.3389/fspor.2025.1665567 (PMC12672445; doi:10.3389/fspor.2025.1665567)
Supplement: Supplementary file 2 [file Datasheet2.zip]

Archive with 2 entries (2 files):
- WEWMD.py
- __MACOSX/._WEWMD.py
