# Supplementary material for: Top-down pressure and bottom-up responses: a study on provincial Governments’ adoption and textual reproduction of sports industry policies in China
Source: Front Sports Act Living. 2025 Nov 19;7:1665567. doi: 10.3389/fspor.2025.1665567 (PMC12672445; doi:10.3389/fspor.2025.1665567)
Supplement: Supplementary file 2 [file Datasheet2.zip › WEWMD.py]

import os
import re
import jieba
import gensim
from docx import Document


# 加载预训练模型
pretrained_model='../baidu_word_ngram.bz2'
model =gensim.models.KeyedVectors.load_word2vec_format(pretrained_model)

# 定义读取 .docx 文件的函数
def extract_text_from_docx(file_path):
    doc = Document(file_path)
    full_text = []
    for para in doc.paragraphs:
        full_text.append(para.text)
    return '\n'.join(full_text)

# 定义提取所有中文的函数
def extract_chinese_characters(text):
    # 正则表达式匹配所有汉字
    chinese_chars = re.findall(r'[\u4e00-\u9fff]+', text)
    # 将提取到的汉字列表合并为一个字符串
    return ''.join(chinese_chars)

# 定义中文分词函数
def split_chinese_characters(text):
    return jieba.lcut(text)

# 计算中央政策与地方政策之间的变异系数
def calculate_diff_coef(central_policy_file_path, local_policy_folder):
    text1 = split_chinese_characters(extract_chinese_characters(extract_text_from_docx(central_policy_file_path)))
    local_policy = os.listdir(local_policy_folder)
    for item in local_policy:
        text2 = split_chinese_characters(extract_chinese_characters(extract_text_from_docx(str(local_policy_folder) + item)))
        diff_coef = model.wmdistance(text1, text2)
        print(str(item) + "\n" + str(diff_coef))

'''
central_policy = "国务院文件/竞技体育 国/20100330-国务院办公厅转发体育总局等部门关于进一步加强运动员文化教育和运动员保障工作指导意见的通知.docx"
text1 = split_chinese_characters(extract_chinese_characters(extract_text_from_docx(central_policy)))

local_policy_folder = "竞技体育（单个政策省份统计）/20100330-国务院办公厅转发体育总局等部门关于进一步加强运动员文化教育和运动员保障工作指导意见的通知"
local_policy = os.listdir(local_policy_folder)
text2 = split_chinese_characters(extract_chinese_characters(extract_text_from_docx(local_policy_folder + local_policy[3])))

print(model.wmdistance(text1, text2))
'''

# 竞技体育
central_policy = "国务院文件/竞技体育 国/20100330-国务院办公厅转发体育总局等部门关于进一步加强运动员文化教育和运动员保障工作指导意见的通知.docx"
local_policy_folder = "竞技体育（单个政策省份统计）/20100330-国务院办公厅转发体育总局等部门关于进一步加强运动员文化教育和运动员保障工作指导意见的通知/"
calculate_diff_coef(central_policy, local_policy_folder)

central_policy = "国务院文件/竞技体育 国/20150308-国务院办公厅关于印发中国足球改革发展总体方案的通知.docx"
local_policy_folder = "竞技体育（单个政策省份统计）/20150308-国务院办公厅关于印发中国足球改革发展总体方案的通知/"
calculate_diff_coef(central_policy, local_policy_folder)

central_policy = "国务院文件/竞技体育 国/20190810-国务院办公厅关于印发体育强国建设纲要的通知.docx"
local_policy_folder = "竞技体育（单个政策省份统计）/20190810-国务院办公厅关于印发体育强国建设纲要的通知/"
calculate_diff_coef(central_policy, local_policy_folder)

# 学校体育
central_policy = "国务院文件/学校体育 国/20121022-国务院办公厅转发教育部等部门关于进一步加强学校体育工作若干意见的通知.docx"
local_policy_folder = "学校体育（单个政策省份统计）/20121022-国务院办公厅转发教育部等部门关于进一步加强学校体育工作若干意见的通知/"
calculate_diff_coef(central_policy, local_policy_folder)

central_policy = "国务院文件/学校体育 国/20160421-国务院办公厅关于强化学校体育促进学生身心健康全面发展的意见.docx"
local_policy_folder = "学校体育（单个政策省份统计）/20160421-国务院办公厅关于强化学校体育促进学生身心健康全面发展的意见/"
calculate_diff_coef(central_policy, local_policy_folder)

central_policy = "国务院文件/学校体育 国/20201015-中共中央办公厅 国务院办公厅印发《关于全面加强和改进新时代学校体育工作的意见》和《关于全面加强和改进新时代学校美育工作的意见》.docx"
local_policy_folder = "学校体育（单个政策省份统计）/20201015-中共中央办公厅 国务院办公厅印发《关于全面加强和改进新时代学校体育工作的意见》和《关于全面加强和改进新时代学校美育工作的意见》/"
calculate_diff_coef(central_policy, local_policy_folder)

central_policy = "国务院文件/学校体育 国/20190810-国务院办公厅关于印发体育强国建设纲要的通知.docx"
local_policy_folder = "学校体育（单个政策省份统计）/20190810-国务院办公厅关于印发体育强国建设纲要的通知/"
calculate_diff_coef(central_policy, local_policy_folder)

# 体育产业
central_policy = "国务院文件/体育产业 国/20100319-国务院办公厅关于加快发展体育产业的指导意见.docx"
local_policy_folder = "体育产业（单个政策省份统计）/20100319-国务院办公厅关于加快发展体育产业的指导意见/"
calculate_diff_coef(central_policy, local_policy_folder)

central_policy = "国务院文件/体育产业 国/20141020-国务院关于加快发展体育产业促进体育消费的若干意见.docx"
local_policy_folder = "体育产业（单个政策省份统计）/20141020-国务院关于加快发展体育产业促进体育消费的若干意见/"
calculate_diff_coef(central_policy, local_policy_folder)

central_policy = "国务院文件/体育产业 国/20161025-国务院办公厅关于加快发展健身休闲产业的指导意见.docx"
local_policy_folder = "体育产业（单个政策省份统计）/20161025-国务院办公厅关于加快发展健身休闲产业的指导意见/"
calculate_diff_coef(central_policy, local_policy_folder)

central_policy = "国务院文件/体育产业 国/20161128-国务院办公厅关于进一步扩大旅游文化体育健康养老教育培训等领域消费的意见.docx"
local_policy_folder = "体育产业（单个政策省份统计）/20161128-国务院办公厅关于进一步扩大旅游文化体育健康养老教育培训等领域消费的意见/"
calculate_diff_coef(central_policy, local_policy_folder)

central_policy = "国务院文件/体育产业 国/20181231-国务院办公厅关于加快发展体育竞赛表演产业的指导意见.docx"
local_policy_folder = "体育产业（单个政策省份统计）/20181231-国务院办公厅关于加快发展体育竞赛表演产业的指导意见/"
calculate_diff_coef(central_policy, local_policy_folder)

central_policy = "国务院文件/体育产业 国/20190810-国务院办公厅关于印发体育强国建设纲要的通知.docx"
local_policy_folder = "体育产业（单个政策省份统计）/20190810-国务院办公厅关于印发体育强国建设纲要的通知/"
calculate_diff_coef(central_policy, local_policy_folder)

central_policy = "国务院文件/体育产业 国/20190904-国务院办公厅关于促进全民健身和体育消费推动体育产业高质量发展的意见.docx"
local_policy_folder = "体育产业（单个政策省份统计）/20190904-国务院办公厅关于促进全民健身和体育消费推动体育产业高质量发展的意见/"
calculate_diff_coef(central_policy, local_policy_folder)

# 全民健身
central_policy = "国务院文件/全民健身 国/20160615-国务院关于印发全民健身计划（2016—2020年）的通知.docx"
local_policy_folder = "全民健身（单个政策省份统计）/20160615-国务院关于印发全民健身计划（2016—2020年）的通知/"
calculate_diff_coef(central_policy, local_policy_folder)

central_policy = "国务院文件/全民健身 国/20161017-中共中央 国务院印发《“健康中国2030”规划纲要》.docx"
local_policy_folder = "全民健身（单个政策省份统计）/20161017-中共中央 国务院印发《“健康中国2030”规划纲要》/"
calculate_diff_coef(central_policy, local_policy_folder)

central_policy = "国务院文件/全民健身 国/20161025-国务院办公厅关于加快发展健身休闲产业的指导意见.docx"
local_policy_folder = "全民健身（单个政策省份统计）/20161025-国务院办公厅关于加快发展健身休闲产业的指导意见/"
calculate_diff_coef(central_policy, local_policy_folder)

central_policy = "国务院文件/全民健身 国/20190904-国务院办公厅关于促进全民健身和体育消费推动体育产业高质量发展的意见.docx"
local_policy_folder = "全民健身（单个政策省份统计）/20190904-国务院办公厅关于促进全民健身和体育消费推动体育产业高质量发展的意见/"
calculate_diff_coef(central_policy, local_policy_folder)

central_policy = "国务院文件/全民健身 国/20201010-国务院办公厅关于加强全民健身场地设施建设发展群众体育的意见.docx"
local_policy_folder = "全民健身（单个政策省份统计）/20201010-国务院办公厅关于加强全民健身场地设施建设发展群众体育的意见/"
calculate_diff_coef(central_policy, local_policy_folder)

central_policy = "国务院文件/全民健身 国/20210803-国务院关于印发全民健身计划（2021—2025年）的通知.docx"
local_policy_folder = "全民健身（单个政策省份统计）/20210803-国务院关于印发全民健身计划（2021—2025年）的通知/"
calculate_diff_coef(central_policy, local_policy_folder)

central_policy = "国务院文件/全民健身 国/20220320-中共中央办公厅、国务院办公厅印发了《关于构建更高水平的全民健身公共服务体系的意见》.docx"
local_policy_folder = "全民健身（单个政策省份统计）/20220320-中共中央办公厅、国务院办公厅印发了《关于构建更高水平的全民健身公共服务体系的意见》/"
calculate_diff_coef(central_policy, local_policy_folder)


# 2024/8/31 补充
# 竞技体育
central_policy = "国务院文件/竞技体育 国/20100330-国务院办公厅转发体育总局等部门关于进一步加强运动员文化教育和运动员保障工作指导意见的通知.docx"
local_policy   = "../补充文件图片转word/竞技体育/20110921-云南省人民政府办公厅转发省体育局等部门关于进一步加强运动员文化教育和运动员保障工作实施意见的通知.docx"
text1 = split_chinese_characters(extract_chinese_characters(extract_text_from_docx(central_policy)))
text2 = split_chinese_characters(extract_chinese_characters(extract_text_from_docx(local_policy)))
diff_coef = model.wmdistance(text1, text2)
print(diff_coef)

central_policy = "国务院文件/竞技体育 国/20100330-国务院办公厅转发体育总局等部门关于进一步加强运动员文化教育和运动员保障工作指导意见的通知.docx"
local_policy   = "../补充文件图片转word/竞技体育/20120117-甘肃省人民政府办公厅转发省体育局等部门关于进一步加强运动员文化教育和运动员保障工作实施意见的通知.docx"
text1 = split_chinese_characters(extract_chinese_characters(extract_text_from_docx(central_policy)))
text2 = split_chinese_characters(extract_chinese_characters(extract_text_from_docx(local_policy)))
diff_coef = model.wmdistance(text1, text2)
print(diff_coef)

central_policy = "国务院文件/竞技体育 国/20100330-国务院办公厅转发体育总局等部门关于进一步加强运动员文化教育和运动员保障工作指导意见的通知.docx"
local_policy   = "../补充文件图片转word/竞技体育/20121015-湖南省人民政府办公厅转发省体育局等单位《关于进一步加强运动员文化教育和运动员保障工作的实施意见》的通知.docx"
text1 = split_chinese_characters(extract_chinese_characters(extract_text_from_docx(central_policy)))
text2 = split_chinese_characters(extract_chinese_characters(extract_text_from_docx(local_policy)))
diff_coef = model.wmdistance(text1, text2)
print(diff_coef)

central_policy = "国务院文件/竞技体育 国/20150308-国务院办公厅关于印发中国足球改革发展总体方案的通知.docx"
local_policy   = "../补充文件图片转word/竞技体育/20160111-云南省人民政府办公厅关于印发云南省足球改革发展实施方案的通知（文字版本）.docx"
text1 = split_chinese_characters(extract_chinese_characters(extract_text_from_docx(central_policy)))
text2 = split_chinese_characters(extract_chinese_characters(extract_text_from_docx(local_policy)))
diff_coef = model.wmdistance(text1, text2)
print(diff_coef)

# 学校体育
central_policy = "国务院文件/学校体育 国/20121022-国务院办公厅转发教育部等部门关于进一步加强学校体育工作若干意见的通知.docx"
local_policy   = "../补充文件图片转word/学校体育/20130917-云南省人民政府办公厅转发省教育厅等部门关于进一步加强学校体育工作若干意见的通知（文字版本）.docx"
text1 = split_chinese_characters(extract_chinese_characters(extract_text_from_docx(central_policy)))
text2 = split_chinese_characters(extract_chinese_characters(extract_text_from_docx(local_policy)))
diff_coef = model.wmdistance(text1, text2)
print(diff_coef)

# 全民健身
central_policy = "国务院文件/全民健身 国/20160615-国务院关于印发全民健身计划（2016—2020年）的通知.docx"
local_policy   = "../补充文件图片转word/全民健身/20190316-31-新疆维吾尔自治区全民健身实施计划(2016-2020).docx"
text1 = split_chinese_characters(extract_chinese_characters(extract_text_from_docx(central_policy)))
text2 = split_chinese_characters(extract_chinese_characters(extract_text_from_docx(local_policy)))
diff_coef = model.wmdistance(text1, text2)
print(diff_coef)


# 2024/9/39 补充
# 体育产业
central_policy = "../补充的政策文本（需要变异系数）/体育产业/20100319-国务院办公厅关于加快发展体育产业的指导意见/20100319-0-国务院办公厅关于加快发展体育产业的指导意见.docx"
local_policy   = "../补充的政策文本（需要变异系数）/体育产业/20100319-国务院办公厅关于加快发展体育产业的指导意见/20120612-黑龙江省人民政府办公厅关于加快发展体育产业的实施意见.docx"
text1 = split_chinese_characters(extract_chinese_characters(extract_text_from_docx(central_policy)))
text2 = split_chinese_characters(extract_chinese_characters(extract_text_from_docx(local_policy)))
diff_coef = model.wmdistance(text1, text2)
print(diff_coef)

central_policy = "../补充的政策文本（需要变异系数）/体育产业/20100319-国务院办公厅关于加快发展体育产业的指导意见/20100319-0-国务院办公厅关于加快发展体育产业的指导意见.docx"
local_policy   = "../补充的政策文本（需要变异系数）/体育产业/20100319-国务院办公厅关于加快发展体育产业的指导意见/20120420-上海市人民政府办公厅关于加快发展体育产业的实施意见.docx"
text1 = split_chinese_characters(extract_chinese_characters(extract_text_from_docx(central_policy)))
text2 = split_chinese_characters(extract_chinese_characters(extract_text_from_docx(local_policy)))
diff_coef = model.wmdistance(text1, text2)
print(diff_coef)

central_policy = "../补充的政策文本（需要变异系数）/体育产业/20100319-国务院办公厅关于加快发展体育产业的指导意见/20100319-0-国务院办公厅关于加快发展体育产业的指导意见.docx"
local_policy   = "../补充的政策文本（需要变异系数）/体育产业/20100319-国务院办公厅关于加快发展体育产业的指导意见/20110311-云南省人民政府关于加快发展体育产业的实施意见.docx"
text1 = split_chinese_characters(extract_chinese_characters(extract_text_from_docx(central_policy)))
text2 = split_chinese_characters(extract_chinese_characters(extract_text_from_docx(local_policy)))
diff_coef = model.wmdistance(text1, text2)
print(diff_coef)

central_policy = "../补充的政策文本（需要变异系数）/体育产业/20141020-国务院关于加快发展体育产业促进体育消费的若干意见/20141020-0-国务院关于加快发展体育产业促进体育消费的若干意见.docx"
local_policy   = "../补充的政策文本（需要变异系数）/体育产业/20141020-国务院关于加快发展体育产业促进体育消费的若干意见/20150609-江苏省政府关于加快发展体育产业促进体育消费的实施意见.docx"
text1 = split_chinese_characters(extract_chinese_characters(extract_text_from_docx(central_policy)))
text2 = split_chinese_characters(extract_chinese_characters(extract_text_from_docx(local_policy)))
diff_coef = model.wmdistance(text1, text2)
print(diff_coef)

central_policy = "../补充的政策文本（需要变异系数）/体育产业/20141020-国务院关于加快发展体育产业促进体育消费的若干意见/20141020-0-国务院关于加快发展体育产业促进体育消费的若干意见.docx"
local_policy   = "../补充的政策文本（需要变异系数）/体育产业/20141020-国务院关于加快发展体育产业促进体育消费的若干意见/20150729-广西壮族自治区人民政府关于加快发展体育产业促进体育消费的实施意见.docx"
text1 = split_chinese_characters(extract_chinese_characters(extract_text_from_docx(central_policy)))
text2 = split_chinese_characters(extract_chinese_characters(extract_text_from_docx(local_policy)))
diff_coef = model.wmdistance(text1, text2)
print(diff_coef)

central_policy = "../补充的政策文本（需要变异系数）/体育产业/20190810-国务院办公厅关于印发体育强国建设纲要的通知/20190810-0-国务院办公厅关于印发体育强国建设纲要的通知.docx"
local_policy   = "../补充的政策文本（需要变异系数）/体育产业/20190810-国务院办公厅关于印发体育强国建设纲要的通知/20200108-天津市体育局关于印发《天津市关于推进体育强市建设的实施意见》的通知.docx"
text1 = split_chinese_characters(extract_chinese_characters(extract_text_from_docx(central_policy)))
text2 = split_chinese_characters(extract_chinese_characters(extract_text_from_docx(local_policy)))
diff_coef = model.wmdistance(text1, text2)
print(diff_coef)

central_policy = "../补充的政策文本（需要变异系数）/体育产业/20190810-国务院办公厅关于印发体育强国建设纲要的通知/20190810-0-国务院办公厅关于印发体育强国建设纲要的通知.docx"
local_policy   = "../补充的政策文本（需要变异系数）/体育产业/20190810-国务院办公厅关于印发体育强国建设纲要的通知/20200617-广西壮族自治区人民政府办公厅关于印发广西体育强区建设行动实施方案的通知.docx"
text1 = split_chinese_characters(extract_chinese_characters(extract_text_from_docx(central_policy)))
text2 = split_chinese_characters(extract_chinese_characters(extract_text_from_docx(local_policy)))
diff_coef = model.wmdistance(text1, text2)
print(diff_coef)

central_policy = "../补充的政策文本（需要变异系数）/体育产业/20190904-国务院办公厅关于促进全民健身和体育消费推动体育产业高质量发展的意见/20190904-0-国务院办公厅关于促进全民健身和体育消费推动体育产业高质量发展的意见.docx"
local_policy   = "../补充的政策文本（需要变异系数）/体育产业/20190904-国务院办公厅关于促进全民健身和体育消费推动体育产业高质量发展的意见/20201119-天津市体育局关于印发天津市关于促进全民健身和体育消费推动体育产业高质量发展的若干措施的通知.docx"
text1 = split_chinese_characters(extract_chinese_characters(extract_text_from_docx(central_policy)))
text2 = split_chinese_characters(extract_chinese_characters(extract_text_from_docx(local_policy)))
diff_coef = model.wmdistance(text1, text2)
print(diff_coef)

central_policy = "../补充的政策文本（需要变异系数）/体育产业/20190904-国务院办公厅关于促进全民健身和体育消费推动体育产业高质量发展的意见/20190904-0-国务院办公厅关于促进全民健身和体育消费推动体育产业高质量发展的意见.docx"
local_policy   = "../补充的政策文本（需要变异系数）/体育产业/20190904-国务院办公厅关于促进全民健身和体育消费推动体育产业高质量发展的意见/20200430-河北省人民政府办公厅关于促进全民健身和体育消费推动体育产业高质量发展的实施意见.docx"
text1 = split_chinese_characters(extract_chinese_characters(extract_text_from_docx(central_policy)))
text2 = split_chinese_characters(extract_chinese_characters(extract_text_from_docx(local_policy)))
diff_coef = model.wmdistance(text1, text2)
print(diff_coef)

central_policy = "../补充的政策文本（需要变异系数）/体育产业/20190904-国务院办公厅关于促进全民健身和体育消费推动体育产业高质量发展的意见/20190904-0-国务院办公厅关于促进全民健身和体育消费推动体育产业高质量发展的意见.docx"
local_policy   = "../补充的政策文本（需要变异系数）/体育产业/20190904-国务院办公厅关于促进全民健身和体育消费推动体育产业高质量发展的意见/20220511-内蒙古自治区体育局 自治区发展和改革委员会关于促进全民健身和体育消费推动体育产业高质量发展的实施意见.docx"
text1 = split_chinese_characters(extract_chinese_characters(extract_text_from_docx(central_policy)))
text2 = split_chinese_characters(extract_chinese_characters(extract_text_from_docx(local_policy)))
diff_coef = model.wmdistance(text1, text2)
print(diff_coef)

# 全民健身
central_policy = "../补充的政策文本（需要变异系数）/全民健身/20160615-国务院关于印发全民健身计划（2016—2020年）的通知/20160615-0-国务院关于印发全民健身计划（2016—2020年）的通知.docx"
local_policy   = "../补充的政策文本（需要变异系数）/全民健身/20160615-国务院关于印发全民健身计划（2016—2020年）的通知/20160921-河北省全民健身实施计划(2016-2020年).docx"
text1 = split_chinese_characters(extract_chinese_characters(extract_text_from_docx(central_policy)))
text2 = split_chinese_characters(extract_chinese_characters(extract_text_from_docx(local_policy)))
diff_coef = model.wmdistance(text1, text2)
print(diff_coef)

central_policy = "../补充的政策文本（需要变异系数）/全民健身/20160615-国务院关于印发全民健身计划（2016—2020年）的通知/20160615-0-国务院关于印发全民健身计划（2016—2020年）的通知.docx"
local_policy   = "../补充的政策文本（需要变异系数）/全民健身/20160615-国务院关于印发全民健身计划（2016—2020年）的通知/20160914-山西省人民政府关于印发山西省全民健身实施计划（2016－2020年）的通知.docx"
text1 = split_chinese_characters(extract_chinese_characters(extract_text_from_docx(central_policy)))
text2 = split_chinese_characters(extract_chinese_characters(extract_text_from_docx(local_policy)))
diff_coef = model.wmdistance(text1, text2)
print(diff_coef)

central_policy = "../补充的政策文本（需要变异系数）/全民健身/20160615-国务院关于印发全民健身计划（2016—2020年）的通知/20160615-0-国务院关于印发全民健身计划（2016—2020年）的通知.docx"
local_policy   = "../补充的政策文本（需要变异系数）/全民健身/20160615-国务院关于印发全民健身计划（2016—2020年）的通知/20160823-内蒙古自治区全民健身实施计划（2016—2020年）.docx"
text1 = split_chinese_characters(extract_chinese_characters(extract_text_from_docx(central_policy)))
text2 = split_chinese_characters(extract_chinese_characters(extract_text_from_docx(local_policy)))
diff_coef = model.wmdistance(text1, text2)
print(diff_coef)

central_policy = "../补充的政策文本（需要变异系数）/全民健身/20160615-国务院关于印发全民健身计划（2016—2020年）的通知/20160615-0-国务院关于印发全民健身计划（2016—2020年）的通知.docx"
local_policy   = "../补充的政策文本（需要变异系数）/全民健身/20160615-国务院关于印发全民健身计划（2016—2020年）的通知/20161211-上海市全民健身实施计划（2016-2020年）.docx"
text1 = split_chinese_characters(extract_chinese_characters(extract_text_from_docx(central_policy)))
text2 = split_chinese_characters(extract_chinese_characters(extract_text_from_docx(local_policy)))
diff_coef = model.wmdistance(text1, text2)
print(diff_coef)

central_policy = "../补充的政策文本（需要变异系数）/全民健身/20161017-中共中央 国务院印发《“健康中国2030”规划纲要》/20161017-0-中共中央 国务院印发《“健康中国2030”规划纲要》.docx"
local_policy   = "../补充的政策文本（需要变异系数）/全民健身/20161017-中共中央 国务院印发《“健康中国2030”规划纲要》/20191219-山西省人民政府关于推进健康中国.docx"
text1 = split_chinese_characters(extract_chinese_characters(extract_text_from_docx(central_policy)))
text2 = split_chinese_characters(extract_chinese_characters(extract_text_from_docx(local_policy)))
diff_coef = model.wmdistance(text1, text2)
print(diff_coef)

central_policy = "../补充的政策文本（需要变异系数）/全民健身/20161017-中共中央 国务院印发《“健康中国2030”规划纲要》/20161017-0-中共中央 国务院印发《“健康中国2030”规划纲要》.docx"
local_policy   = "../补充的政策文本（需要变异系数）/全民健身/20161017-中共中央 国务院印发《“健康中国2030”规划纲要》/20211225-健康辽宁2030.docx"
text1 = split_chinese_characters(extract_chinese_characters(extract_text_from_docx(central_policy)))
text2 = split_chinese_characters(extract_chinese_characters(extract_text_from_docx(local_policy)))
diff_coef = model.wmdistance(text1, text2)
print(diff_coef)

central_policy = "../补充的政策文本（需要变异系数）/全民健身/20161017-中共中央 国务院印发《“健康中国2030”规划纲要》/20161017-0-中共中央 国务院印发《“健康中国2030”规划纲要》.docx"
local_policy   = "../补充的政策文本（需要变异系数）/全民健身/20161017-中共中央 国务院印发《“健康中国2030”规划纲要》/20170815-健康云南2030.docx"
text1 = split_chinese_characters(extract_chinese_characters(extract_text_from_docx(central_policy)))
text2 = split_chinese_characters(extract_chinese_characters(extract_text_from_docx(local_policy)))
diff_coef = model.wmdistance(text1, text2)
print(diff_coef)

central_policy = "../补充的政策文本（需要变异系数）/全民健身/20161017-中共中央 国务院印发《“健康中国2030”规划纲要》/20161017-0-中共中央 国务院印发《“健康中国2030”规划纲要》.docx"
local_policy   = "../补充的政策文本（需要变异系数）/全民健身/20161017-中共中央 国务院印发《“健康中国2030”规划纲要》/20200329-陕西省人民政府关于推进健康陕西行动的实施意见.docx"
text1 = split_chinese_characters(extract_chinese_characters(extract_text_from_docx(central_policy)))
text2 = split_chinese_characters(extract_chinese_characters(extract_text_from_docx(local_policy)))
diff_coef = model.wmdistance(text1, text2)
print(diff_coef)

central_policy = "../补充的政策文本（需要变异系数）/全民健身/20161017-中共中央 国务院印发《“健康中国2030”规划纲要》/20161017-0-中共中央 国务院印发《“健康中国2030”规划纲要》.docx"
local_policy   = "../补充的政策文本（需要变异系数）/全民健身/20161017-中共中央 国务院印发《“健康中国2030”规划纲要》/20200111-甘肃省人民政府关于推进健康甘肃行动的实施意见.docx"
text1 = split_chinese_characters(extract_chinese_characters(extract_text_from_docx(central_policy)))
text2 = split_chinese_characters(extract_chinese_characters(extract_text_from_docx(local_policy)))
diff_coef = model.wmdistance(text1, text2)
print(diff_coef)

central_policy = "../补充的政策文本（需要变异系数）/全民健身/20161017-中共中央 国务院印发《“健康中国2030”规划纲要》/20161017-0-中共中央 国务院印发《“健康中国2030”规划纲要》.docx"
local_policy   = "../补充的政策文本（需要变异系数）/全民健身/20161017-中共中央 国务院印发《“健康中国2030”规划纲要》/20190111-宁夏自治区人民政府关于健康宁夏行动的实施意见.docx"
text1 = split_chinese_characters(extract_chinese_characters(extract_text_from_docx(central_policy)))
text2 = split_chinese_characters(extract_chinese_characters(extract_text_from_docx(local_policy)))
diff_coef = model.wmdistance(text1, text2)
print(diff_coef)

central_policy = "../补充的政策文本（需要变异系数）/全民健身/20201010-国务院办公厅关于加强全民健身场地设施建设发展群众体育的意见/20201010-国务院办公厅关于加强全民健身场地设施建设发展群众体育的意见.docx"
local_policy   = "../补充的政策文本（需要变异系数）/全民健身/20201010-国务院办公厅关于加强全民健身场地设施建设发展群众体育的意见/20220218-《北京市全民健身场地设施建设补短板五年行动计划(2021年—2025年)》的通知.docx"
text1 = split_chinese_characters(extract_chinese_characters(extract_text_from_docx(central_policy)))
text2 = split_chinese_characters(extract_chinese_characters(extract_text_from_docx(local_policy)))
diff_coef = model.wmdistance(text1, text2)
print(diff_coef)

central_policy = "../补充的政策文本（需要变异系数）/全民健身/20201010-国务院办公厅关于加强全民健身场地设施建设发展群众体育的意见/20201010-国务院办公厅关于加强全民健身场地设施建设发展群众体育的意见.docx"
local_policy   = "../补充的政策文本（需要变异系数）/全民健身/20201010-国务院办公厅关于加强全民健身场地设施建设发展群众体育的意见/20210618-关于印发《天津市关于加强全民健身场地设施建设发展群众体育的若干措施》的通知.docx"
text1 = split_chinese_characters(extract_chinese_characters(extract_text_from_docx(central_policy)))
text2 = split_chinese_characters(extract_chinese_characters(extract_text_from_docx(local_policy)))
diff_coef = model.wmdistance(text1, text2)
print(diff_coef)

central_policy = "../补充的政策文本（需要变异系数）/全民健身/20201010-国务院办公厅关于加强全民健身场地设施建设发展群众体育的意见/20201010-国务院办公厅关于加强全民健身场地设施建设发展群众体育的意见.docx"
local_policy   = "../补充的政策文本（需要变异系数）/全民健身/20201010-国务院办公厅关于加强全民健身场地设施建设发展群众体育的意见/20210611-贵州省加强全民健身场地设施建设发展群众体育实施意见.docx"
text1 = split_chinese_characters(extract_chinese_characters(extract_text_from_docx(central_policy)))
text2 = split_chinese_characters(extract_chinese_characters(extract_text_from_docx(local_policy)))
diff_coef = model.wmdistance(text1, text2)
print(diff_coef)

central_policy = "../补充的政策文本（需要变异系数）/全民健身/20210803-国务院关于印发全民健身计划（2021—2025年）的通知/20210803-国务院关于印发全民健身计划（2021—2025年）的通知.docx"
local_policy   = "../补充的政策文本（需要变异系数）/全民健身/20210803-国务院关于印发全民健身计划（2021—2025年）的通知/20220217-北京市全民健身实施计划（2021—2025年）.docx"
text1 = split_chinese_characters(extract_chinese_characters(extract_text_from_docx(central_policy)))
text2 = split_chinese_characters(extract_chinese_characters(extract_text_from_docx(local_policy)))
diff_coef = model.wmdistance(text1, text2)
print(diff_coef)

central_policy = "../补充的政策文本（需要变异系数）/全民健身/20210803-国务院关于印发全民健身计划（2021—2025年）的通知/20210803-国务院关于印发全民健身计划（2021—2025年）的通知.docx"
local_policy   = "../补充的政策文本（需要变异系数）/全民健身/20210803-国务院关于印发全民健身计划（2021—2025年）的通知/20210727-山东省全民健身实施计划（2021-2025年）.docx"
text1 = split_chinese_characters(extract_chinese_characters(extract_text_from_docx(central_policy)))
text2 = split_chinese_characters(extract_chinese_characters(extract_text_from_docx(local_policy)))
diff_coef = model.wmdistance(text1, text2)
print(diff_coef)

central_policy = "../补充的政策文本（需要变异系数）/全民健身/20210803-国务院关于印发全民健身计划（2021—2025年）的通知/20210803-国务院关于印发全民健身计划（2021—2025年）的通知.docx"
local_policy   = "../补充的政策文本（需要变异系数）/全民健身/20210803-国务院关于印发全民健身计划（2021—2025年）的通知/20220122-西藏自治区全民健身实施计划（2021-2025年）.docx"
text1 = split_chinese_characters(extract_chinese_characters(extract_text_from_docx(central_policy)))
text2 = split_chinese_characters(extract_chinese_characters(extract_text_from_docx(local_policy)))
diff_coef = model.wmdistance(text1, text2)
print(diff_coef)

central_policy = "../补充的政策文本（需要变异系数）/全民健身/20210803-国务院关于印发全民健身计划（2021—2025年）的通知/20210803-国务院关于印发全民健身计划（2021—2025年）的通知.docx"
local_policy   = "../补充的政策文本（需要变异系数）/全民健身/20210803-国务院关于印发全民健身计划（2021—2025年）的通知/20220101-甘肃省全民健身实施计划（2021—2025年）.docx"
text1 = split_chinese_characters(extract_chinese_characters(extract_text_from_docx(central_policy)))
text2 = split_chinese_characters(extract_chinese_characters(extract_text_from_docx(local_policy)))
diff_coef = model.wmdistance(text1, text2)
print(diff_coef)

central_policy = "../补充的政策文本（需要变异系数）/全民健身/20220320-中共中央办公厅、国务院办公厅印发了《关于构建更高水平的全民健身公共服务体系的意见》/20220320-中共中央办公厅、国务院办公厅印发了《关于构建更高水平的全民健身公共服务体系的意见》.docx"
local_policy   = "../补充的政策文本（需要变异系数）/全民健身/20220320-中共中央办公厅、国务院办公厅印发了《关于构建更高水平的全民健身公共服务体系的意见》/20221229-天津市关于构建更高水平的全民健身公共服务体系的若干措施.docx"
text1 = split_chinese_characters(extract_chinese_characters(extract_text_from_docx(central_policy)))
text2 = split_chinese_characters(extract_chinese_characters(extract_text_from_docx(local_policy)))
diff_coef = model.wmdistance(text1, text2)
print(diff_coef)
